# Supplementary material for: Effect of sex/gender on obesity traits in Canadian first year university students: The GENEiUS study
Source: PLoS One. 2021 Feb 16;16(2):e0247113. doi: 10.1371/journal.pone.0247113 (PMC7886219; doi:10.1371/journal.pone.0247113)
Supplement: S1 Data — (XLSX) [file pone.0247113.s001.xlsx]

## Sheet: Dataset GENEiUS Sex Paper
Participant	Weight Start	Height Start	Weight End	Height End	BMI Start	BMI Final	WC Start	HC Start	WC Final	HC Final	WHR Start	WHR Final	Cohort of Recruitment	Living Arrangement	Sex
1	90.9	173.5	94.9	173.75	30.2	31.44	89.95	118	87.5	115.65	0.762288	0.756593	0	On-Campus	Female
2	68	166.25	68.1	166.3	24.6	24.62	74.549	108.077	80.65	106.85	0.689777	0.754796	0	On-Campus	Female
3	50.8	154.35	54	157.95	21.32	21.64	71.625	94.105	76.95	98	0.761118	0.785204	0	On-Campus	Female
4	81.05	181.9	80.8	179.9	24.5	24.97	92.1	107.05	90.7	106.5	0.860346	0.851643	0	At home with family	Male
5	63.3	167.55	62.05	167.8	22.55	22.04	70.1	98.3	77.55	95.8	0.713123	0.809499	0	Off-Campus Student Housing	Female
6	53	161.55	53.1	162.4	20.31	20.13	67.31	93.726	66.2	93.25	0.718157	0.70992	0	On-Campus	Female
7	58.3	170.8	57.4	169.95	19.98	19.87	71.25	100.75	71.1	96.5	0.707196	0.736788	0	On-Campus	Female
8	59	172.15	62.5	174.5	19.91	20.53	69.1	92.85	71.85	95.75	0.744211	0.750392	0	On-Campus	Female
9	59.8	167.8	56.6	169.15	21.24	19.78	73.785	97.41	77.5	96.2	0.757468	0.805613	0	At home with family	Female
10	68.9	181.3	71.4	180.7	20.96	21.87	82.5	104.25	78.65	107.65	0.791367	0.730608	0	On-Campus	Male
11	62.7	176.45	69.95	177.4	20.14	22.23	79.05	98.3	83.4	101.6	0.804171	0.820866	0	On-Campus	Female
12	65.7	169.4	71.05	171.2	22.89	24.24	80.5	103.75	78.85	107.35	0.775904	0.734513	0	On-Campus	Female
13	61.2	160.25	58.4	163.1	23.83	21.95	73.28	102.995	73.7	100.5	0.711491	0.733333	0	On-Campus	Female
14	44.3	153.4	44.2	152.9	18.83	18.91	59.69	84.585	61.65	90.5	0.705681	0.681215	0	Off-Campus Student Housing	Female
15	41.5	171.55	42.4	172.6	14.1	14.23	61.45	86.7	61.1	86.75	0.708766	0.704323	0	On-Campus	Female
16	73.5	175.75	74.95	171.55	23.8	25.47	82	106	78.995	107.06	0.773585	0.737857	0	On-Campus	Female
17	59.1	164.35	57.8	164.45	21.88	21.37	70.6	101.25	70.5	99.95	0.697284	0.705353	0	On-Campus	Female
18	64.6	174.75	66.2	174.9	21.15	21.64	79.05	102.55	78.5	102.75	0.770843	0.76399	0	Off-Campus Student Housing	Female
19	64.8	179.25	68.7	177.2	20.17	21.88	76.5	99	86.7	103.4	0.772727	0.838491	0	On-Campus	Male
20	78.9	172.05	81.3	172.6	26.65	27.29	88.35	110.2	88.4	110.7	0.801724	0.798555	0	At home with family	Female
21	56.5	167	56.35	166.85	20.26	20.24	67.3	96.05	71.05	89.9	0.700677	0.790323	0	On-Campus	Female
22	63.8	169.2	64.75	171.7	22.29	21.96	73.15	99.2	73.95	102	0.737399	0.725	0	On-Campus	Female
23	55.8	167.8	57.25	168.4	19.82	20.19	72.2	92.95	78.55	96	0.776762	0.818229	0	At home with family	Female
24	66.25	172.4	62	172.8	22.29	20.76	79.05	96.2	77.7	96.7	0.821726	0.803516	0	On-Campus	Male
25	60.4	173.25	61.8	169.75	20.12	21.45	73	95.25	73.05	100.85	0.766404	0.724343	0	On-Campus	Female
26	52.3	171.55	54	171.6	17.77	18.34	66.8	93.75	70.25	95.15	0.712533	0.738308	0	At home with family	Female
27	62.9	166.15	63.2	165.6	22.79	23.05	74.9	104.9	74.45	105	0.714013	0.709048	0	Off-Campus Student Housing	Female
28	66.25	174.4	67.45	176.1	21.78	21.75	80.25	99.9	85.1	101.5	0.803303	0.838424	0	On-Campus	Male
29	69.4	185.05	72.85	184.1	20.27	21.49	80.25	100	77.45	103.6	0.8025	0.747587	0	On-Campus	Male
30	48.6	164.35	50.9	164.4	17.99	18.83	64.35	92.05	63.85	89.5	0.699077	0.713408	0	On-Campus	Female
31	40.85	148.35	43.7	147	18.56	20.22	66.4	82.5	69.4	88.15	0.804848	0.787294	0	On-Campus	Female
32	64.1	171.6	63.4	173.3	21.77	21.11	74.9	102.35	69.6	99.2	0.731803	0.701613	0	On-Campus	Female
33	52.6	160.5	53.9	161.35	20.42	20.7	68	89	65.55	94.6	0.764045	0.692918	0	On-Campus	Female
34	77.7	177.55	76.1	179.45	24.65	23.63	78.9	104.6	78.2	102.8	0.754302	0.7607	0	On-Campus	Male
35	40.6	156.3	40.7	155.4	16.62	16.85	60.5	83.5	63.15	84	0.724551	0.751786	0	On-Campus	Female
36	42.3	154.4	45.9	153.8	17.74	19.4	59.65	85.25	65.35	88.45	0.699707	0.738836	0	On-Campus	Female
37	54.25	158.5	54.55	153.3	21.59	23.21	75.5	103	78.7	103.65	0.73301	0.759286	0	At home with family	Female
38	69.4	160.35	70.2	167.1	26.99	25.14	80.35	109.2	85	108.65	0.735806	0.782329	0	Off-Campus Student Housing	Female
39	65.3	165.35	67.3	167.05	23.88	24.12	85.05	99.85	92.9	98.7	0.851778	0.941236	0	On-Campus	Female
40	72.35	177.05	69.35	173.9	23.08	22.93	83.6	104.5	83.75	103.1	0.8	0.812318	0	Off-Campus Student Housing	Male
41	47	161.85	46.3	162.3	17.94	17.58	61	88.8	61.55	90.8	0.686937	0.677863	0	On-Campus	Female
42	66.3	170.35	69	171	22.85	23.6	73.45	103.25	80.6	103.7	0.71138	0.777242	0	On-Campus	Female
43	106.8	171.15	108.95	173.6	36.46	36.15	104.35	128.8	104.8	129.2	0.810171	0.811146	0	Off-Campus Student Housing	Female
44	41.25	154.6	44.1	155.9	17.26	18.14	72	85	74.25	82.9	0.847059	0.895657	1	On-Campus	Female
45	55.5	156.6	54.95	155	22.63	22.87	73.4	99.7	72	99.85	0.736209	0.721082	1	On-Campus	Female
46	43.2	156.65	43.75	157.25	17.6	17.69	68.25	83.5	66.05	83.85	0.817365	0.787716	1	On-Campus	Female
47	58.9	169.65	57.6	167.8	20.46	20.46	69.05	92	68.25	93.25	0.750543	0.731903	1	At home with family	Female
48	59.3	167.6	59.65	165.2	21.11	21.86	74.25	95	74.75	98.6	0.781579	0.758114	1	On-Campus	Female
49	55.8	165.5	59.2	162.95	20.37	22.3	75.45	94.65	78.25	96.45	0.797147	0.811301	1	On-Campus	Female
50	47.65	153.3	50.15	153.35	20.28	21.33	68.5	93.75	74.1	93.2	0.730667	0.795064	1	On-Campus	Female
51	48.25	156.7	49.7	155.35	19.65	20.59	70.75	89.5	70.3	89.15	0.790503	0.788559	1	On-Campus	Female
52	65.5	175	64	173.3	21.39	21.31	84.8	102.25	80.35	98.6	0.82934	0.814909	1	On-Campus	Female
53	67.1	165.7	63.9	163.7	24.44	23.85	96.25	104	86.8	101.55	0.925481	0.854751	1	Off-Campus Student Housing	Female
54	64.05	170.8	67.6	170.1	21.96	23.36	78.6	101.8	84	101.65	0.772102	0.826365	1	On-Campus	Female
55	50.85	154.5	53.75	157.7	21.3	21.61	70	92.5	72.65	94.75	0.756757	0.766755	1	At home with family	Female
56	63.05	175.95	64.9	174.45	20.37	21.33	77.5	97.75	74.25	95.9	0.792839	0.774244	1	Off-Campus Student Housing	Male
57	69.05	175.85	74	174.45	22.33	24.32	82.75	100.5	82.5	104.5	0.823383	0.789474	1	On-Campus	Male
58	57.7	167.65	56.45	164.8	20.53	20.78	76.55	98	79.2	101.25	0.781122	0.782222	1	Off-Campus Student Housing	Female
59	69.15	175.6	73.6	173.4	22.43	24.48	82.5	103.25	88.75	102.85	0.799031	0.862907	1	On-Campus	Male
60	56.8	160.4	60.3	158.55	22.08	23.99	75.35	95.25	76.6	95.55	0.791076	0.801675	1	On-Campus	Female
61	49.7	161.9	54.8	159.35	18.96	21.58	67.5	89.05	69.25	91.75	0.758001	0.754768	1	On-Campus	Female
62	78	174	77.3	172.35	25.76	26.02	88	103	88.15	99.8	0.854369	0.883267	1	On-Campus	Male
63	48.6	163.9	48.1	162.3	18.09	18.26	68.5	88.9	70.5	90	0.770529	0.783333	1	Off-Campus Student Housing	Female
64	53.9	165.5	52.35	166	19.68	19	73.75	96	69	92.9	0.768229	0.742734	1	At home with family	Female
65	41.95	150.65	41.4	151.7	18.48	17.99	66.7	86.95	65.3	85.4	0.767108	0.764637	1	Off-Campus Student Housing	Female
66	51.2	166.8	51.5	164.3	18.4	19.08	67.5	91.25	69.6	92.05	0.739726	0.756111	1	On-Campus	Female
67	51.05	163.1	51.8	161	19.19	19.98	70.5	92.5	69	89.75	0.762162	0.768802	1	On-Campus	Female
68	55.4	169.65	60.4	166.75	19.25	21.72	74.5	95.85	79.9	99.1	0.777256	0.806256	1	On-Campus	Female
69	48.6	164.25	49.8	163	18.01	18.74	66.15	90.25	67.25	89	0.732964	0.755618	1	Off-Campus Student Housing	Female
70	47.85	150.9	48.25	150.7	21.01	21.25	73.5	85.5	69.25	87.35	0.859649	0.792788	1	On-Campus	Female
71	68.7	157.45	70.1	155.35	27.71	29.05	92.6	113.5	88.2	110.1	0.815859	0.80109	1	At home with family	Female
72	59.6	168.95	61.2	166.5	20.88	22.08	75.3	98.8	82.5	98	0.762146	0.841837	1	On-Campus	Female
73	52.5	159.7	54.35	158.3	20.58	21.69	70.75	92.75	70.5	92.5	0.762803	0.762162	1	On-Campus	Female
74	58.1	156.4	59.25	156.8	23.75	24.1	75.55	96.9	75.25	94	0.77967	0.800532	1	On-Campus	Female
75	65.5	184.8	68.45	183.15	19.18	20.41	73.85	98.3	75.5	101	0.751272	0.747525	1	On-Campus	Male
76	52.2	166.3	54.25	164.55	18.87	20.04	75.3	94.75	70.5	97.45	0.794723	0.723448	1	At home with family	Female
77	68.45	175.8	69.5	175.25	22.15	22.63	79.3	104	81	102	0.7625	0.794118	1	On-Campus	Male
78	76.7	170.85	81.35	169.75	26.28	28.23	89.1	104.5	99.25	107.75	0.852632	0.921114	1	Off-Campus Student Housing	Male
79	47.95	155.9	50.65	154.5	19.73	21.22	68	89	72.95	91.25	0.764045	0.799452	1	On-Campus	Female
80	56	167.5	58.3	166.15	19.96	21.12	68.8	98	69.95	99.1	0.702041	0.705853	1	On-Campus	Female
81	58.3	170.45	64.1	169.1	20.07	22.42	78.5	95.25	78.55	98.85	0.824147	0.794638	1	On-Campus	Female
82	55.6	171.6	59	171	18.88	20.18	75.5	90.8	74.75	94.25	0.831498	0.793103	1	On-Campus	Male
83	64	168.65	67.2	166.25	22.5	24.31	74.9	103.1	73.5	102.75	0.726479	0.715328	1	On-Campus	Female
84	64.65	157	69.25	155.6	26.23	28.6	92	105	90.6	105.8	0.87619	0.856333	1	At home with family	Female
85	56.45	167.3	58	165	20.17	21.3	85.6	100.5	75.25	99	0.851741	0.760101	1	At home with family	Female
86	60.4	169.95	64.45	170.5	20.91	22.17	73.25	94.25	77.6	101.5	0.777188	0.764532	1	On-Campus	Female
87	60.45	160.35	59.95	158.45	23.51	23.88	78.05	98.7	78.25	92	0.79078	0.850543	1	On-Campus	Male
88	46.45	160.05	47.8	157.3	18.13	19.32	70.4	87.55	63	88	0.804112	0.715909	1	On-Campus	Female
89	64.65	181.9	62.7	181.85	19.54	18.96	75.75	98.7	72.35	99.1	0.767477	0.730071	1	At home with family	Male
90	58.1	162.95	60	162.5	21.88	22.72	75.5	98.3	75.75	98.6	0.768057	0.768256	1	On-Campus	Female
91	53.45	155.4	50.95	153	22.13	21.77	71.75	97.75	67.45	95.5	0.734015	0.706283	1	At home with family	Female
92	66.1	173.65	66.5	171.75	21.92	22.54	77.85	99.45	79.85	101	0.782805	0.790594	1	On-Campus	Male
93	48.4	158.95	49.3	156.15	19.16	20.22	71.5	92.5	72.65	92.25	0.772973	0.787534	1	At home with family	Female
94	42.6	165.05	40.9	166.15	15.64	14.82	68.85	85.6	64.3	83.8	0.804322	0.767303	1	At home with family	Male
95	58.35	169	56.45	163.7	20.43	21.07	78	101.75	74.8	100.6	0.766585	0.743539	1	At home with family	Female
96	63.1	174.6	62.6	173	20.7	20.92	76	97.9	77.75	99.25	0.776302	0.783375	1	Off-Campus Student Housing	Female
97	62.2	167.5	59.55	165.25	22.17	21.81	71.25	99.05	70.95	96.2	0.719334	0.737526	1	On-Campus	Female
98	61.2	175	60.3	170.95	19.98	20.63	75	101.5	72.55	101.2	0.738916	0.716897	1	At home with family	Female
99	44.9	150.75	45.7	150.05	19.76	20.3	66.4	88.75	70.5	88.1	0.748169	0.800227	1	At home with family	Female
100	68.2	178.1	76.2	179.8	21.5	23.57	77.5	98.75	85.3	103.8	0.78481	0.821773	1	At home with family	Male
101	69.9	157.55	75.3	156.65	28.16	30.69	93.2	108.25	94.45	109.75	0.86097	0.860592	1	At home with family	Female
102	81.25	181.85	83.1	180.2	24.57	25.59	85.5	102.75	87.4	102.05	0.832117	0.856443	1	On-Campus	Male
103	51.6	159	51.8	157.75	20.41	20.82	72.75	93.6	69.05	93.15	0.777244	0.741278	1	On-Campus	Female
104	50.2	165.9	49.2	163.6	18.24	18.38	75.85	91.5	73.75	90.1	0.828962	0.818535	1	On-Campus	Female
105	79.95	179.85	89.4	177.5	24.72	28.38	83.75	114.55	96.5	116.35	0.731122	0.829394	1	On-Campus	Female
106	53.9	163.7	55.9	160.25	20.11	21.77	72.25	91.85	73.15	94.85	0.786609	0.771218	1	On-Campus	Female
107	54.7	164.5	57.8	162.35	20.21	21.93	68.75	98.25	77.45	99	0.699746	0.782323	1	Off-Campus Student Housing	Female
108	47.35	164.2	50.9	161.95	17.56	19.41	67	85	72	88	0.788235	0.818182	1	Off-Campus Student Housing	Female
109	79.45	183.35	82.1	181.95	23.63	24.8	80.25	102.25	80.75	103	0.784841	0.783981	1	At home with family	Male
110	80.9	183.7	88.35	182	23.97	26.67	86.7	105.5	89.75	109.5	0.821801	0.819635	1	At home with family	Male
111	70.7	168.3	70.3	168.6	24.96	24.73	84	97.85	87.2	99.95	0.858457	0.872436	1	On-Campus	Male
112	68.3	179.1	67.5	177.3	21.29	21.47	77.1	97.05	77.3	98.95	0.794436	0.781203	1	Off-Campus Student Housing	Male
113	56.85	168.1	60.9	165.7	20.12	22.18	75.5	96.3	77.35	98.95	0.784008	0.781708	1	On-Campus	Female
114	52.5	160.75	53.65	158.95	20.32	21.23	66.95	87.6	70	90.1	0.764269	0.776915	1	On-Campus	Female
115	60.5	173.8	64.1	172.95	20.03	21.43	77.25	94.15	81.25	94.35	0.820499	0.861155	1	On-Campus	Male
116	56.2	157.45	55.1	155.25	22.67	22.86	81.5	93.5	75	93.7	0.871658	0.800427	1	On-Campus	Female
117	63.2	173	67.1	172.75	21.12	22.48	75	90.75	76.15	96.75	0.826446	0.78708	1	On-Campus	Male
118	60.2	168.4	60.55	168.55	21.23	21.31	73.5	97.5	75.25	100.1	0.753846	0.751748	1	On-Campus	Female
119	99.35	189.85	98.6	187.4	27.56	28.08	98	111.5	100.15	107	0.878924	0.935981	1	On-Campus	Male
120	75.8	172.15	80.3	173.05	25.58	26.81	86.15	106.9	85	109	0.805893	0.779817	1	On-Campus	Female
121	65.95	163.2	68.2	161.65	24.76	26.1	90.25	97.25	89.75	98	0.928021	0.915816	2	On-Campus	Female
122	73.5	185.65	74.95	185.5	21.33	21.78	80.25	98.4	79.2	100.4	0.815549	0.788845	2	At home with family	Male
123	53.8	159.25	55	158.5	21.21	21.89	73.55	94.15	71.3	96	0.7812	0.742708	2	On-Campus	Female
124	47.65	157.55	46.9	157.35	19.2	18.94	69.8	90.5	64.55	90.8	0.771271	0.710903	2	Off-Campus Student Housing	Female
125	68.25	155.95	71.5	156.15	28.06	29.32	84.6	105.1	93.65	107.35	0.804948	0.87238	2	On-Campus	Female
126	99.35	171.25	100.6	172.2	33.88	33.93	100	115.8	101.65	114.15	0.863558	0.890495	2	At home with family	Male
127	53.65	157.65	56.25	157.1	21.59	22.79	74.75	96.25	77	94.25	0.776623	0.816976	2	On-Campus	Female
128	50.8	158.3	53.3	158.7	20.27	21.16	68.15	89.7	72.75	92.6	0.759755	0.785637	2	On-Campus	Female
129	54.6	172.7	57.7	173.8	18.31	19.1	67	92.1	71	93.25	0.72747	0.761394	2	On-Campus	Female
130	53	166.05	57.6	167.05	19.22	20.64	64.1	90.4	71.85	98.2	0.709071	0.73167	2	At home with family	Female
131	59	164.75	59.55	164.15	21.74	22.1	75.5	100.6	75.2	99.05	0.750497	0.759213	2	On-Campus	Female
132	52.25	158.9	52.95	159.85	20.69	20.72	66	92	70.8	91.05	0.717391	0.777595	2	On-Campus	Female
133	38.95	157.9	41.2	157	15.62	16.71	63.7	82.15	63.5	84.15	0.775411	0.754605	2	At home with family	Female
134	56.3	171.45	53	171.3	19.15	18.06	65.45	94.85	64.3	94.9	0.690037	0.677555	2	On-Campus	Female
135	65.9	173.6	63.75	174.35	21.87	20.97	79.75	102.4	71.2	99.55	0.778809	0.715218	2	On-Campus	Female
136	67.4	176.05	70.6	176.35	21.75	22.7	77.05	97.8	82.3	99.25	0.787832	0.829219	2	On-Campus	Male
137	64.35	163.35	67	163.25	24.12	25.14	78.4	102.75	82.7	101.75	0.763017	0.812776	2	On-Campus	Female
138	53.65	157.8	54.55	156.55	21.55	22.26	65.9	93.45	65.5	92	0.70519	0.711957	2	On-Campus	Female
139	68.1	173.25	68.65	169.55	22.69	23.88	78.05	104.8	75.85	108.15	0.744752	0.701341	2	On-Campus	Female
140	75.2	187.65	73.2	188.25	21.36	20.66	78.2	98.05	75.75	99.9	0.797552	0.758258	2	On-Campus	Male
141	55.6	169.4	57.45	170.7	19.38	19.72	69.95	94.05	70.45	97.25	0.743753	0.724422	2	On-Campus	Female
142	69.95	174.35	68.6	174.55	23.01	22.52	75.9	102.55	83.15	101.95	0.740127	0.815596	2	At home with family	Female
143	55.2	164.7	59.7	165.05	20.35	21.92	67.25	90.55	75.5	100.8	0.742684	0.749008	2	On-Campus	Female
144	63.8	163.7	67.8	164.55	23.81	25.04	80.5	95.9	88.6	100.45	0.839416	0.882031	2	On-Campus	Female
145	57.95	173.05	58.9	172.5	19.35	19.79	68.9	94.35	71.9	96.8	0.73026	0.742769	2	At home with family	Female
146	58	171.4	60.1	172	19.74	20.32	68.85	97.1	67.75	99.25	0.709063	0.68262	2	At home with family	Female
147	78.55	161.65	72.2	162.65	30.06	27.29	101.75	112.75	86.5	105	0.902439	0.82381	2	At home with family	Female
148	51	152.7	51.2	154.1	21.87	21.56	72.5	98.45	75.75	93.25	0.736414	0.812332	2	On-Campus	Female
149	73.7	168.8	81.8	170.2	25.87	28.24	88.9	103.15	93.5	108.15	0.861852	0.86454	2	On-Campus	Female
150	57.1	157.75	58.8	158.25	22.95	23.48	72.6	98.7	73.85	96.25	0.735562	0.767273	2	On-Campus	Female
151	62.7	165.6	64.5	165.8	22.86	23.46	74.45	98.2	75.8	97	0.758147	0.781443	2	On-Campus	Female
152	46.1	151.9	53	152.9	19.98	22.67	69.05	89.6	73.65	95	0.770647	0.775263	2	On-Campus	Female
153	61.3	169.15	64.4	166.75	21.42	23.16	71.2	99.9	73.3	101.5	0.712713	0.722167	2	On-Campus	Female
154	53.1	166.1	56.25	165.5	19.25	20.54	72	93.8	75.75	95.45	0.767591	0.793609	2	On-Campus	Female
155	59.05	156.6	58.25	156.5	24.08	23.78	81.4	100.9	81.25	99.05	0.806739	0.820293	2	On-Campus	Female
156	72.45	171.5	71.55	170.6	24.63	24.58	76.15	104.6	78.25	100.75	0.728011	0.776675	2	On-Campus	Female
157	44.6	159.9	49.55	159.15	17.44	19.56	68.55	87.1	73.75	96.5	0.787026	0.764249	2	On-Campus	Female
158	55	171.5	58.3	171.4	18.7	19.84	76.75	94.55	78.2	97	0.81174	0.806186	2	On-Campus	Female
159	62	159.65	61.7	158.65	24.33	24.51	73.25	100.25	74.4	98.95	0.730673	0.751895	2	On-Campus	Female
160	46.05	162.75	51.7	163.3	17.39	19.39	71.25	89.05	76.75	91	0.800112	0.843407	2	Off-Campus Student Housing	Female
161	64.05	160.7	66.2	159.9	24.8	25.89	79.75	104.7	79.7	106	0.7617	0.751887	2	On-Campus	Female
162	63.4	163.25	69	162.5	23.79	26.13	71.6	100.55	76	101.25	0.712084	0.750617	2	On-Campus	Female
163	55.3	163	57.05	164.25	20.81	21.15	71.75	93.7	71.05	94.7	0.765742	0.750264	2	At home with family	Female
164	94.5	185.6	98.2	184.5	27.43	28.85	94.3	116.45	98.8	115.75	0.80979	0.853564	2	On-Campus	Male
165	59.2	168.5	60.3	168.3	20.85	21.29	77.7	94.45	78.35	94.55	0.822657	0.828662	2	#NULL!	Male
166	49.3	159.3	48.4	160.35	19.43	18.82	70.7	92.05	68.75	89.25	0.768061	0.770308	2	On-Campus	Female
167	53.35	162.65	56.5	164.95	20.17	20.77	66.75	91.7	63.75	94.75	0.727917	0.672823	3	On-Campus	Female
168	71.9	187.35	77.5	187.4	20.48	22.07	75.6	99.1	84.05	102.5	0.762866	0.82	3	On-Campus	Male
169	56.45	162	57.3	163.5	21.51	21.43	70.4	82.4	69.4	92.65	0.854369	0.749056	3	At home with family	Female
170	54.7	166.65	57.05	166.5	19.7	20.58	71	93.25	75.5	98	0.761394	0.770408	3	On-Campus	Female
171	116.5	168.25	120.4	167.7	41.15	42.81	100.25	136.5	105.75	139.6	0.734432	0.757521	3	On-Campus	Female
172	59.05	158.85	56.7	160.6	23.4	21.98	83	101	74.5	99.5	0.821782	0.748744	3	On-Campus	Female
173	53.7	166.45	52.7	166.8	19.38	18.94	76.75	93.75	71.85	93.15	0.818667	0.771337	3	On-Campus	Female
174	50.6	157.55	54.85	157.4	20.39	22.14	68.7	84.75	74.6	95.3	0.810619	0.782791	3	At home with family	Female
175	56.55	163.75	57.95	162.85	21.09	21.85	74.75	94.25	72.75	96	0.793103	0.757812	3	At home with family	Female
176	55.9	165.5	58.6	165.3	20.41	21.45	72	98.5	70.6	98	0.730964	0.720408	3	On-Campus	Female
177	68.3	180.5	71.4	178.15	20.96	22.5	79.5	95.75	81.15	100.15	0.830287	0.810285	3	On-Campus	Male
178	68.5	169.75	77.05	174	23.77	25.45	85	100.25	93.05	108.65	0.84788	0.85642	3	On-Campus	Female
179	53.1	155.75	54.1	155.45	21.89	22.39	71.5	91.5	72.5	91	0.781421	0.796703	3	On-Campus	Female
180	44.4	162.55	44.7	161.9	16.8	17.05	59.65	85.15	63.55	87.4	0.700528	0.727117	3	On-Campus	Female
181	69.25	181.85	70.3	180.35	20.94	21.61	74	102.2	73.6	101.25	0.72407	0.726914	3	At home with family	Female
182	64.8	169.15	66	169.2	22.65	23.05	85.55	95.45	84.65	98.6	0.896281	0.858519	3	On-Campus	Female
183	61.75	167.25	57.3	167.05	22.08	20.53	83.25	101	76.2	95.5	0.824257	0.797906	3	At home with family	Female
184	47.9	158.1	47.4	159.3	19.16	18.68	68.5	90	68.4	90	0.761111	0.76	3	On-Campus	Female
185	52.4	159.9	54.8	159.4	20.49	21.57	69.5	93.75	65.5	94	0.741333	0.696809	3	On-Campus	Female
186	55.4	163.3	59.1	163.85	20.77	22.01	72.75	95.25	72.25	96.9	0.76378	0.745614	3	On-Campus	Female
187	61.45	178.9	66.5	179.1	19.2	20.73	77	93.25	78.6	95.5	0.825737	0.823037	3	Off-Campus Student Housing	Male
188	69.4	165.9	72.2	165.65	25.22	26.31	83.25	102.25	86.05	104.5	0.814181	0.823445	3	On-Campus	Female
189	54.2	163.25	54.8	163.6	20.34	20.47	71.5	93.5	67.75	94.45	0.764706	0.717311	3	On-Campus	Female
190	69.45	191.35	68.7	191.35	18.97	18.76	77.1	96.25	74.55	99	0.801039	0.75303	3	On-Campus	Male
191	56.6	176.2	58.8	177.4	18.23	18.68	61.25	89.75	64.05	95.65	0.682451	0.669629	3	On-Campus	Female
192	54.4	161.7	56.85	162.65	20.81	21.49	71.6	93.25	78.8	96.15	0.767828	0.819553	3	On-Campus	Female
193	73.8	165.8	73.45	167.1	26.85	26.31	87.5	105.75	89.35	103.8	0.827423	0.86079	3	At home with family	Female
194	69.95	178.5	69.4	178.5	21.95	21.78	74	101.75	72.25	103.15	0.727273	0.700436	3	Off-Campus Student Housing	Female
195	55.2	162.4	56.2	160.5	20.93	21.82	70.5	96	72.2	95.85	0.734375	0.75326	3	On-Campus	Female
196	48.35	160	50.1	159.25	18.89	19.76	71.5	93.75	73.6	94.55	0.762667	0.778424	3	On-Campus	Female
197	61.2	175.75	65.2	174.1	19.81	21.51	74.25	93.75	82.75	96.25	0.792	0.85974	3	On-Campus	Male
198	65.8	173.25	67.5	169.8	21.92	23.41	80	101.3	81.05	103.6	0.789733	0.782336	3	On-Campus	Female
199	56.2	166.4	56.3	164.8	20.3	20.73	71.75	97.5	71.35	92.3	0.735897	0.773023	3	On-Campus	Female
200	61.4	171	64.65	172.05	21	21.84	74.25	98.45	76.55	102.4	0.75419	0.747559	3	On-Campus	Male
201	64.9	174.5	68.2	174.35	21.31	22.44	77.25	93.9	77.2	98.8	0.822684	0.781377	3	On-Campus	Male
202	74.2	180.6	74.3	182.95	22.75	22.2	77.5	104.7	77.45	104	0.74021	0.744712	3	On-Campus	Female
203	77.15	174.1	76.1	173.1	25.45	25.4	89	105.6	84.75	107.45	0.842803	0.788739	3	On-Campus	Female
204	58.7	171.8	60.45	171.45	19.89	20.56	66	89.25	71.6	95	0.739496	0.753684	3	On-Campus	Female
205	46.2	163.65	45.7	163.2	17.25	17.16	65	86.85	63.2	87.5	0.748417	0.722286	3	At home with family	Female
206	72.05	178.6	73.2	178.8	22.59	22.9	73.75	94.5	76.3	95.85	0.780423	0.796035	3	On-Campus	Male
207	59.8	165.75	59.3	165.35	21.77	21.69	76.95	100.3	77.55	98.75	0.767198	0.785316	3	On-Campus	Female
208	114.9	175.75	118.7	175.8	37.2	38.41	120.75	128.25	123.4	127.9	0.94152	0.964816	3	On-Campus	Male
209	60.2	170.7	59.5	171.05	20.66	20.34	76.15	97.5	78.25	93.05	0.781026	0.840946	3	On-Campus	Male
210	58.1	162.75	61.9	164.15	21.93	22.97	69.75	98.25	75.75	100.3	0.709924	0.755234	3	On-Campus	Female
211	60.75	161.9	60.6	161.6	23.18	23.21	75.5	101.35	75.4	100.35	0.744943	0.75137	3	On-Campus	Female
212	55.3	170.45	57.1	171.15	19.03	19.49	67.25	98.35	67.8	98.35	0.683782	0.689375	3	On-Campus	Female
213	61.7	162	64.5	160.3	23.51	25.1	80.5	101	80.05	100	0.79703	0.8005	3	On-Campus	Female
214	49.9	160.85	51.9	160.65	19.29	20.11	62.7	92.95	65.55	92.5	0.674556	0.708649	3	At home with family	Female
215	52	163.6	55.05	163.4	19.43	20.62	68.75	92.25	67.75	90.4	0.745257	0.749447	3	On-Campus	Female
216	60	177.8	61.9	178.1	18.98	19.51	72.5	94	77.1	96.8	0.771277	0.796488	3	On-Campus	Male
217	64.25	163.9	65.8	163.95	23.92	24.48	77.65	101.5	82.25	99.2	0.765025	0.829133	3	On-Campus	Female
218	69.1	162.35	62	162.1	26.22	23.6	81.55	97.5	78.3	93.55	0.83641	0.836986	3	Off-Campus Student Housing	Female
219	56	166.85	58	166.75	20.12	20.86	74.75	99.25	70	99.2	0.753149	0.705645	3	On-Campus	Female
220	63.35	162.85	67.8	162.6	23.89	25.64	74.95	100.5	74.65	105.25	0.745771	0.709264	3	On-Campus	Female
221	53.05	156.55	54.55	157.05	21.65	22.12	81.1	100.25	83.6	98.7	0.808978	0.847011	3	At home with family	Female
222	46.9	159	45.5	159.9	18.55	17.8	71.05	88.05	62.85	86.5	0.806928	0.72659	3	At home with family	Female
223	61.25	162.1	63.15	161.9	23.31	24.09	72	97.75	76.95	102.15	0.736573	0.753304	3	On-Campus	Female
224	57.75	160.05	62.4	161.2	22.54	24.01	65.25	92.75	74	102.35	0.703504	0.723009	3	On-Campus	Female
225	44.6	152.8	48.4	153.95	19.1	20.42	63.5	84.75	70.4	92.6	0.749263	0.760259	3	On-Campus	Female
226	60.2	169.15	61.3	168.95	21.04	21.48	70.55	98.6	74.5	100	0.715517	0.745	3	Off-Campus Student Housing	Female
227	57.25	168.25	59.85	169.8	20.22	20.76	63.45	99.7	#NULL!	99.75	0.636409	#NULL!	3	Off-Campus Student Housing	Female
228	61.75	161.65	66.55	162.55	23.63	25.19	74.65	95.7	88.7	102.15	0.780042	0.868331	3	At home with family	Female
229	49.9	169.65	50.2	170.05	17.34	17.36	59.85	87.25	61.7	89	0.68596	0.693258	3	On-Campus	Female
230	45.4	161.15	47	161.65	17.48	17.99	64	90	64.5	93.1	0.711111	0.692803	3	On-Campus	Female
231	52.3	156.5	57.75	156.05	21.35	23.72	69.05	95.8	74.5	96.5	0.720772	0.772021	3	On-Campus	Female
232	48.5	161.8	50.55	162.3	18.53	19.19	66.45	90.4	67.2	89.8	0.735066	0.74833	3	At home with family	Female
233	40.2	160.6	40.2	161	15.59	15.51	62.75	79.25	56.8	79.6	0.791798	0.713568	3	At home with family	Female
234	77.95	182.5	82.9	183.45	23.4	24.63	73.35	102.75	82.7	104.1	0.713869	0.794428	3	On-Campus	Male
235	48.8	168.15	49.85	166.8	17.26	17.92	64.3	86.4	66.4	85.95	0.744213	0.772542	3	On-Campus	Female
236	61.05	183.6	59.9	182.55	18.11	17.97	69.7	96.7	68.2	96.55	0.720786	0.70637	3	On-Campus	Female
237	57.65	164.45	60.9	162.8	21.32	22.98	73	96.05	73.5	93.95	0.760021	0.782331	3	On-Campus	Female
238	57.05	177.05	59.15	176.95	18.2	18.89	67.45	94.3	66.5	100.1	0.71527	0.664336	3	On-Campus	Female
239	59.8	164.45	57.85	164.8	22.11	21.3	67.9	95.8	67.1	98.65	0.708768	0.680182	3	At home with family	Female
240	63.95	173.15	62.05	172.7	21.33	20.8	72.25	98.1	71	96.8	0.736493	0.733471	3	On-Campus	Female
241	94.95	177	96.75	178.35	30.31	30.42	104	117.8	99.6	118.05	0.882852	0.84371	3	At home with family	Male
242	50.8	169.85	51.8	170.3	17.61	17.86	68	90.75	68.7	86.7	0.749311	0.792388	3	On-Campus	Female
243	50.9	165.35	51.9	165.3	18.62	18.99	67.1	91.5	71.65	93.45	0.733333	0.76672	3	On-Campus	Female
244	51.5	161.2	53.2	162.15	19.82	20.23	69.9	91.95	71.55	93.2	0.760196	0.767704	3	Off-Campus Student Housing	Female
245	62.7	173.75	64.1	174.2	20.77	21.12	73.6	96.35	75.2	96.75	0.763882	0.777261	3	On-Campus	Female
